# Supplementary material for: Slc44a2 Deficiency Unveils an IFN‐I–Dependent Feedback Control of pDC Egress
Source: Adv Sci (Weinh). 2026 Jun 26:e76325. Online ahead of print. doi: 10.1002/advs.76325 (PMC13336407; doi:10.1002/advs.76325)
Supplement: Supplementary file 2 — Supporting File 2: advs76325‐sup‐0002‐TableS1.xlsx. [file ADVS-9999-e76325-s001.xlsx]

## Sheet: Sheet1
Table S1. Sequences of the qPCR primers used in this study.
Name	Primer-Forward	Primer-Reverse
Mouse β-actin	GGCTGTATTCCCCTCCATCG	CCAGTTGGTAACAATGCCATGT
Mouse Slc44a2	GAGTCCTCATGGTGGGCAAT	ATCTTGTTGGCCTTTTTGGCA
Mouse Ccr5	TTTTCAAGGGTCAGTTCCGAC	GGAAGACCATCATGTTACCCAC
Mouse Ccr2	ATCCACGGCATACTATCAACATC	CAAGGCTCACCATCATCGTAG
Mouse Ifna	ARSYTGTSTGATGCARCAGGT	GGWACACAGTGATCCTGTGG
Mouse Isg15	GGTGTCCGTGACTAACTCCAT	TGGAAAGGGTAAGACCGTCCT
Mouse Mx1	GGCAGACACCACATACAACC	CCTCAGGCTAGATGGCAAG
Mouse Cxcl10	ATGACGGGCCAGTGAGAATG	TCGTGGCAATGATCTCAACAC
Mouse Oas1a	CAGACAGCTCAGAAAAGCCA	TAGCCACACATCAGCCTCTT
Mouse Ifit1	AAGCAGATTCTCCATGACCTG	CAAGGCAGGTTTCTGAGGAG
Human β-ACTIN	CATGTACGTTGCTATCCAGGC	CTCCTTAATGTCACGCACGAT
Human ISG15	CTCTGAGCATCCTGGTGAGGAA	AAGGTCAGCCAGAACAGGTCGT
Human MX1	GGCTGTTTACCAGACTCCGACA	CACAAAGCCTGGCAGCTCTCTA
Human OAS1	AGGAAAGGTGCTTCCGAGGTAG	GGACTGAGGAAGACAACCAGGT
