# Supplementary material for: Slc44a2 Deficiency Unveils an IFN‐I–Dependent Feedback Control of pDC Egress
Source: Adv Sci (Weinh). 2026 Jun 26:e76325. Online ahead of print. doi: 10.1002/advs.76325 (PMC13336407; doi:10.1002/advs.76325)
Supplement: Supplementary file 3 — Supporting File 3: advs76325‐sup‐0003‐TableS2.xlsx. [file ADVS-9999-e76325-s002.xlsx]

## Sheet: Sheet1
Table S2. Residue numbering of transmembrane (TM) helices in human and mouse SLC44A2.
	SLC44A2 TM residue numbering
	Human	Mouse
TM1	31- 56	31- 56
TM2	232- 253	232- 253
TM3	258- 281	258- 281
TM4	318- 337	318- 337
TM5	359- 382	359- 382
TM6	443- 468	443- 468
TM7	502- 526	502- 526
TM8	538- 563	538- 563
TM9	591- 620	591- 620
TM10	641- 662	641- 662
