# Supplementary material for: Slc44a2 Deficiency Unveils an IFN‐I–Dependent Feedback Control of pDC Egress
Source: Adv Sci (Weinh). 2026 Jun 26:e76325. Online ahead of print. doi: 10.1002/advs.76325 (PMC13336407; doi:10.1002/advs.76325)
Supplement: Supplementary file 5 — Supporting File 5: advs76325‐sup‐0005‐TableS4.xlsx. [file ADVS-9999-e76325-s003.xlsx]

## Sheet: Sheet1
Table S4. Substrate candidates predicted by virtual screening against the homology model of human SLC44A2 in this study.
Human
No	HMDB ID	Compound name
1	HMDB0000224	O-Phosphoethanolamine (PEA)
2	HMDB0001185	S-Adenosylmethionine (SAM)
3	HMDB0000191	L-Aspartic acid
4	HMDB0005015	Gabapentin (drug)
5	HMDB0003640	Beta-Leucine
6	HMDB0000148	Glutamic acid
7	HMDB0003355	5-Aminovalerate
8	HMDB0000517	Arginine
9	HMDB0000472	5-Hydroxy-L-tryptophan
10	HMDB0000214	Ornithine
11	HMDB0001565	Phosphorylcholine
12	HMDB0000929	Tryptophan
13	HMDB0000112	GABA
14	HMDB0000378	2-Methylbutyroylcarnitine
15	HMDB0000182	Lysine
16	HMDB0000062	Carnitine
17	HMDB0000073	Dopamine
18	HMDB0000216	Norepinephrine
19	HMDB0000259	Serotonin (5-HT)
20	HMDB0000068	Epinephrine
21	HMDB0000641	Glutamine
22	HMDB0000097	Choline
