# Supplementary material for: Slc44a2 Deficiency Unveils an IFN‐I–Dependent Feedback Control of pDC Egress
Source: Adv Sci (Weinh). 2026 Jun 26:e76325. Online ahead of print. doi: 10.1002/advs.76325 (PMC13336407; doi:10.1002/advs.76325)
Supplement: Supplementary file 6 — Supporting File 6: advs76325‐sup‐0006‐TableS5.xlsx. [file ADVS-9999-e76325-s005.xlsx]

## Sheet: Sheet1
Table S5. Metabolomic data of BM pDCs from WT and Slc44a2 cKO mice.
Compound Name	m/z (Expected)	RT	Library Score (%)		m/z (Delta (ppm))	HMDB	Primary Class	Secondary Class #1	2ul-pos-KO1	2ul-pos-KO2	2ul-pos-KO3	2ul-pos-WT1	2ul-pos-WT2	2ul-pos-WT3	QC1	QC2
IS-Adenine-C13	137.065	3.92	N/A		-2.45798				5.71563e+09	6.13937e+09	5.69881e+09	5.72933e+09	5.7022e+09	5.79769e+09	5.90486e+09	5.77749e+09
IS-CA-D4-Nh4	430.347	1.61	N/A		-2.95797				1.1092e+08	1.06901e+08	1.48328e+08	1.00659e+08	1.58571e+08	1.08525e+08	1.1046e+08	1.58174e+08
IS-GCA-D4	471.348	6.89	N/A		-7.44951				1.23096e+07	1.40299e+07	1.23295e+07	1.3191e+07	1.30301e+07	1.67927e+07	1.38119e+07	1.37936e+07
IS-Inosine-4N15	273.076	6.38	84		-0.661067				1.03817e+08	1.08603e+08	9.68576e+07	1.00209e+08	9.96118e+07	1.04805e+08	1.07537e+08	1.00905e+08
IS-Phe-D8	174.137	7.79	90		-4.77462				2.66652e+08	3.0369e+08	2.41899e+08	2.72853e+08	2.50749e+08	3.05653e+08	3.04653e+08	2.57138e+08
IS-Trp-D5	210.129	7.81	92		-1.45629				9.96692e+07	1.17548e+08	9.30266e+07	1.04494e+08	9.59505e+07	1.13201e+08	1.14484e+08	1.01863e+08
L-Glutamic Acid	148.06	10.57	89	89	-1.58096	HMDB0000148	Amino Acids	Alanine, aspartate and glutamate metabolism	4.15574e+07	4.23431e+07	4.27362e+07	3.39036e+07	3.3937e+07	2.57325e+07	3.78078e+07	3.72965e+07
L-Asparagine	133.061	10.54	84	91	-0.8168	HMDB0000168	Amino Acids	Alanine, aspartate and glutamate metabolism	3.39403e+06	3.82645e+06	3.89798e+06	2.17604e+06	3.05424e+06	2.10085e+06	3.03962e+06	3.16847e+06
L-Aspartic Acid	134.045	11.32	90	93	-0.819837	HMDB0000191	Amino Acids	Alanine, aspartate and glutamate metabolism	1.25864e+07	1.11056e+07	1.26699e+07	9.67993e+06	1.22284e+07	9.06484e+06	1.22105e+07	1.1741e+07
L-Glutamine	147.076	10.35	86	89	-1.05159	HMDB0000641	Amino Acids	Alanine, aspartate and glutamate metabolism	1.0236e+07	1.09176e+07	1.16447e+07	5.78236e+06	8.42568e+06	5.74434e+06	9.53677e+06	9.40898e+06
Uridine 5'-Diphosphate-N-Acetylglucosamine	608.089	13.4	N/A	N/A	-0.71198	HMDB0000290	Nucleosides, Nucleotides, and Derivatives	Amino sugar and nucleotide sugar metabolism	727783	655735	568334	630330	652816	484936	617282	644847
Creatine	132.077	9.57	88	91	-1.28677	HMDB0000064	Amino Acids	Arginine and proline metabolism	1.97485e+08	2.31761e+08	2.18259e+08	1.09808e+08	1.71393e+08	1.21342e+08	1.91572e+08	1.84266e+08
L-Proline	116.071	8.94	87	88	-0.0160325	HMDB0000162	Amino Acids	Arginine and proline metabolism	6.87892e+07	7.13681e+07	7.40495e+07	4.50329e+07	5.90653e+07	4.91363e+07	6.45684e+07	6.24725e+07
Creatinine	114.066	4.89	88	92	0.0815562	HMDB0000562	Amino Acids	Arginine and proline metabolism	1.17577e+09	1.3057e+09	1.25821e+09	6.07364e+08	9.70072e+08	7.25159e+08	1.06712e+09	1.03709e+09
4-Guanidinobutanoic Acid	146.092	8.22	87	87	-1.12555	HMDB0003464	Amino Acids	Arginine and proline metabolism	1.79448e+07	1.67635e+07	1.6545e+07	1.33967e+07	1.86066e+07	2.14281e+07	1.88487e+07	1.65838e+07
4-Acetamidobutanoate	146.081	1.57	88	89	-1.49444	HMDB0003681	Amino Acids	Arginine and proline metabolism	3.87509e+06	3.94741e+06	3.611e+06	2.01907e+06	4.14447e+06	3.80743e+06	2.63008e+06	3.30183e+06
N-Acetylornithine	175.108	6.59	N/A	80	-0.373646	HMDB0003357	Amino Acids	Arginine biosynthesis	5101151	5242476	5856229	5380262	5117284	5400331	5456542	5176120
Beta-Alanine	90.055	9.59	83	83	3.77794	HMDB0000056	Amino Acids	beta-Alanine metabolism	1.0221e+07	1.14207e+07	1.14413e+07	6.69488e+06	9.32358e+06	6.79903e+06	1.09592e+07	1.01185e+07
Alpha-Linolenic Acid	279.232	0.84	N/A	N/A	-1.79931	HMDB0001388	Fatty Acids	Biosynthesis of unsaturated fatty acids	2.96734e+06	3.01542e+06	3.74137e+06	3.96886e+06	3.00197e+06	3.56234e+06	6.86529e+06	6.27404e+06
4-Ethylphenol	123.08	0.86	N/A	N/A	-0.414178	HMDB0029306	Others	Bisphenol degradation	5.98233e+07	6.2965e+07	5.7183e+07	5.82206e+07	5.82466e+07	5.88433e+07	6.16242e+07	6.0342e+07
Dimethylurea	89.0709	1.36	20	22	3.49065	HMDB0029198	Amines	Caffeine metabolism	3.41116e+07	3.45102e+07	4.55526e+07	4.05365e+07	3.74565e+07	3.62777e+07	3.9542e+07	4.19515e+07
Deoxycarnitine	146.118	8.46	91	92	-1.42671	HMDB0006831	Quaternary Ammoniums	Carnitine synthesis	2.25844e+07	2.31139e+07	2.42118e+07	2.07446e+07	2.17906e+07	2.16718e+07	2.37555e+07	2.18164e+07
L-Methionine	150.058	8.44	94	96	-0.860756	HMDB0000696	Amino Acids	Cysteine and methionine metabolism	1078805	1965318	1564589	967193	1772700	1311888	1173665	1611376
S-Adenosylmethionine	399.145	12.63	N/A	N/A	-1.20469	HMDB0001185	Amino Acids	Cysteine and methionine metabolism	518418	189861	452856	410306	323473	445589	502893	462953
L-Methionine S-Oxide	166.053	10.33	N/A	N/A	-0.0470175	HMDB0002005	Amino Acids	Cysteine and methionine metabolism	857942	959558	979926	464751	818332	575313	841613	809904
Ophthalmic Acid	290.135	10.95	N/A	N/A	-1.73963	HMDB0005765	Amino Acids	Cysteine and methionine metabolism	247959	192090	241358	257891	273856	177256	257982	245285
1-Aminocyclopropane-1-Carboxylate	102.055	10.57	89	89	2.23104	HMDB0036458	Amino Acids	Cysteine and methionine metabolism	1.95355e+06	1.86351e+06	2.1187e+06	1.7154e+06	1.56122e+06	1.21223e+06	1.74589e+06	1.74047e+06
5'-Methylthioadenosine	298.097	2.07	N/A	97	-0.691349	HMDB0001173	Nucleosides, Nucleotides, and Derivatives	Cysteine and methionine metabolism	4205259	5994353	4522695	3700355	3390147	3636650	4123327	6147432
L-Acetylcarnitine(C2:0)	204.123	7.93	95	97	-1.77681	HMDB0000201	Acyl-carnitines	Fatty acid beta-oxidation	1.28224e+09	1.24759e+09	1.31582e+09	1.34179e+09	1.39955e+09	1.33817e+09	1.41305e+09	1.34442e+09
L-Palmitoylcarnitine(C16:0)	400.342	1.75	89	89	-1.71465	HMDB0000222	Acyl-carnitines	Fatty acid beta-oxidation	1.49908e+08	1.49883e+08	1.15498e+08	1.51829e+08	1.54292e+08	1.4799e+08	1.31287e+08	1.40845e+08
Isobutyryl Carnitine	232.154	5.48	94	95	-1.19432	HMDB0000736	Acyl-carnitines	Fatty acid beta-oxidation	1.51784e+08	1.26484e+08	1.1626e+08	1.53522e+08	1.00427e+08	1.12153e+08	1.28066e+08	1.26726e+08
Hexanoylcarnitine(C6:0)	260.186	4.01	92	93	-0.964585	HMDB0000756	Acyl-carnitines	Fatty acid beta-oxidation	9.81989e+07	8.75987e+07	7.31214e+07	1.30353e+08	1.14785e+08	1.22094e+08	1.04332e+08	1.05502e+08
L-Octanoylcarnitine(C8:0)	288.217	3.25	90	93	-0.726601	HMDB0000791	Acyl-carnitines	Fatty acid beta-oxidation	3.39736e+07	2.92194e+07	2.30095e+07	4.11208e+07	3.89317e+07	4.13742e+07	3.53411e+07	3.52256e+07
Propionylcarnitine(C3:0)	218.139	6.54	93	93	-0.5269	HMDB0000824	Acyl-carnitines	Fatty acid beta-oxidation	2.21813e+07	2.32303e+07	2.52917e+07	1.6269e+07	2.43342e+07	2.55247e+07	2.32046e+07	2.3224e+07
DL-Stearoylcarnitine(C18:0)	428.373	1.69	87	87	-0.81976	HMDB0000848	Acyl-carnitines	Fatty acid beta-oxidation	3.3075e+07	3.38241e+07	2.27328e+07	3.9564e+07	3.55881e+07	3.46253e+07	3.52648e+07	3.69154e+07
Butyrylcarnitine(C4:0)	232.154	5.48	94	95	-1.19432	HMDB0002013	Acyl-carnitines	Fatty acid beta-oxidation	1.51784e+08	1.26484e+08	1.1626e+08	1.53522e+08	1.00427e+08	1.12153e+08	1.28066e+08	1.26726e+08
Cis-5-Tetradecenoylcarnitine(C14:1)	370.295	2.44	N/A	85	-2.42387	HMDB0002014	Acyl-carnitines	Fatty acid beta-oxidation	4454868	4508094	4164246	4913724	4936867	6927617	4702709	6296587
Lauroylcarnitine(C12:0)	344.28	2.62	87	87	-1.04967	HMDB0002250	Acyl-carnitines	Fatty acid beta-oxidation	4314599	3876123	3614261	4378808	4339735	4113436	4141143	4337056
Myristoylcarnitine(C14:0)	372.311	1.8	95	95	-1.42256	HMDB0005066	Acyl-carnitines	Fatty acid beta-oxidation	31593140	34259428	27417553	45900804	37353505	38949111	33032726	43404638
Heptadecanoyl Carnitine(C17:0)	414.358	1.68	87	89	-1.69857	HMDB0006210	Acyl-carnitines	Fatty acid beta-oxidation	1.03499e+07	1.14931e+07	8.53943e+06	1.16587e+07	9.78283e+06	9.9438e+06	9.99633e+06	1.01608e+07
Trans-Hexadec-2-Enoyl Carnitine(C16:1)	398.326	1.76	91	93	-1.38284	HMDB0006317	Acyl-carnitines	Fatty acid beta-oxidation	2.1487e+07	2.67603e+07	2.24187e+07	2.20719e+07	2.70023e+07	2.92494e+07	2.35433e+07	2.43143e+07
Linoleyl Carnitine, Linoelaidyl Carnitine(C18:2)	424.342	1.68	89	89	-2.37281	HMDB0006461	Acyl-carnitines	Fatty acid beta-oxidation	6.7999e+06	7.43931e+06	6.97029e+06	6.73103e+06	9.41356e+06	1.13154e+07	8.68654e+06	7.84423e+06
Elaidic Carnitine(C18:1)	426.358	1.66	82	85	-1.74024	HMDB0006464	Acyl-carnitines	Fatty acid beta-oxidation	5.64931e+07	6.20822e+07	5.87554e+07	5.29984e+07	7.24334e+07	8.4093e+07	6.77141e+07	6.52606e+07
Hydroxybutyrylcarnitine	248.149	8.55	98	98	-1.19894	HMDB0013127	Acyl-carnitines	Fatty acid beta-oxidation	2.87011e+07	2.72834e+07	2.88993e+07	3.07271e+07	3.32084e+07	3.13379e+07	3.14501e+07	3.1772e+07
Hydroxyhexanoycarnitine	276.181	7.24	88	91	-1.07873	HMDB0013131	Acyl-carnitines	Fatty acid beta-oxidation	2.64096e+07	2.3114e+07	2.58226e+07	2.24886e+07	2.17732e+07	1.82517e+07	2.28199e+07	2.44897e+07
12-Hydroxy-12-Octadecanoylcarnitine	444.368	3.42	N/A	N/A	-2.60749	HMDB0013154	Acyl-carnitines	Fatty acid beta-oxidation	3855456	3224063	2231450	3774103	3600171	4471765	3630409	3393323
3-Hydroxy-9-Hexadecenoylcarnitine	414.321	3.72	N/A	N/A	-0.949081	HMDB0013333	Acyl-carnitines	Fatty acid beta-oxidation	4024702	4099749	2641328	4326005	3436844	3841457	4021096	3464099
3-Hydroxyhexadecanoylcarnitine	416.337	3.77	89	89	-1.07784	HMDB0013336	Acyl-carnitines	Fatty acid beta-oxidation	7.60976e+06	7.52758e+06	4.64861e+06	7.89416e+06	6.18005e+06	7.70684e+06	6.95324e+06	6.39944e+06
3-Hydroxyisovalerylcarnitine	262.165	8.11	78	78	-1.18655	HMDB0061189	Acyl-carnitines	Fatty acid beta-oxidation	3532646	3438761	3522385	2850516	3559986	3391727	3707839	3758123
3-Hydroxyoctanoyl Carnitine	304.212	6	93	93	-1.53242	HMDB0061634	Acyl-carnitines	Fatty acid beta-oxidation	1.39811e+08	1.28568e+08	1.036e+08	1.22995e+08	1.0144e+08	9.07349e+07	1.13108e+08	1.07942e+08
3-Hydroxydecanoyl Carnitine	332.243	5.18	90	94	-1.6914	HMDB0061636	Acyl-carnitines	Fatty acid beta-oxidation	5.78859e+06	5.26488e+06	4.95012e+06	5.96051e+06	5.07506e+06	4.79e+06	5.19327e+06	4.93117e+06
3-Hydroxydodecanoyl Carnitine	360.274	4.54	N/A	N/A	-1.0527	HMDB0061638	Acyl-carnitines	Fatty acid beta-oxidation	3.10435e+06	2.15425e+06	2.28315e+06	2.48614e+06	2.4706e+06	2.65002e+06	2.33562e+06	2.08887e+06
Pentadecanoylcarnitine(C15:0)	386.326	1.8	92	92	-2.82794	HMDB0062517	Acyl-carnitines	Fatty acid beta-oxidation	1.21855e+07	1.33013e+07	1.0855e+07	1.20192e+07	1.25101e+07	1.34566e+07	1.293e+07	1.20726e+07
L-Carnitine	162.112	8.96	94	94	-2.1963	HMDB0000062	Quaternary Ammoniums	Fatty acid beta-oxidation	2.85778e+08	3.05143e+08	2.95975e+08	2.08993e+08	2.43811e+08	2.08145e+08	2.82216e+08	2.56131e+08
Oleic Acid	283.263	0.83	N/A	N/A	-1.54621	HMDB0000207	Fatty Acids	Fatty acid biosynthesis	1.34444e+06	1.7459e+06	1.67739e+06	1.73224e+06	1.5553e+06	1.70836e+06	1.26576e+06	1.70999e+06
Sorbitol	183.086	6.3	na	na	7.08098	HMDB0000247	Carbohydrates	Fructose and mannose metabolism	3.85782e+07	4.21116e+07	3.72682e+07	3.90369e+07	3.9235e+07	3.8892e+07	4.13087e+07	3.91813e+07
Glutathione	308.091	11.06	92	92	-1.09053	HMDB0000125	Amino Acids	Glutathione metabolism	1.66238e+07	1.69077e+07	1.53778e+07	1.52255e+07	1.47323e+07	1.64935e+07	1.69034e+07	1.4354e+07
Pyroglutamic Acid	130.05	10.32	85	89	-0.458211	HMDB0000267	Amino Acids	Glutathione metabolism	4321006	4762282	5200838	2282219	3643110	2435114	4167280	3889357
Diethanolamine	106.086	7.76	93	94	1.24806	HMDB0004437	Amines	Glycerophospholipid metabolism	4.12406e+08	1.4764e+08	2.80679e+08	2.57857e+08	4.76463e+08	2.36848e+08	3.66902e+08	3.12762e+08
Cytidine 5'-Diphosphocholine	489.115	13.2	N/A	N/A	-0.72785	HMDB0001413	Nucleosides, Nucleotides, and Derivatives	Glycerophospholipid metabolism	917921	800306	905685	824730	663297	583525	838734	824978
CDP-Ethanolamine	447.068	13.25	N/A	N/A	-0.867463	HMDB0001564	Nucleosides, Nucleotides, and Derivatives	Glycerophospholipid metabolism	1.5003e+06	1.24596e+06	1.24809e+06	1.54375e+06	1.34554e+06	1.37127e+06	1.53885e+06	1.43651e+06
Glycerophosphocholine	258.11	10.55	93	95	-1.55263	HMDB0000086	Organic Acids	Glycerophospholipid metabolism	1.08959e+08	1.15143e+08	1.11307e+08	9.82571e+07	1.12797e+08	9.90638e+07	1.104e+08	1.09051e+08
Glycerylphosphorylethanolamine	216.063	10.83	N/A	N/A	-0.28061	HMDB0000114	Organic Acids	Glycerophospholipid metabolism	322476	253904	324277	219579	326536	191907	282922	279895
Betaine	118.086	8.02	92	93	-0.728186	HMDB0000043	Amino Acids	Glycine, serine and threonine metabolism	1.57707e+09	2.15994e+09	1.58947e+09	1.16061e+09	1.87701e+09	1.54512e+09	1.97976e+09	1.52005e+09
Choline	104.107	4.77	92	92	1.30862	HMDB0000097	Amino Acids	Glycine, serine and threonine metabolism	1.60574e+09	1.72256e+09	1.7742e+09	1.09203e+09	1.39734e+09	1.15498e+09	1.50404e+09	1.52687e+09
Glycine	76.0393	10.01	89	90	6.14505	HMDB0000123	Amino Acids	Glycine, serine and threonine metabolism	901181	867308	1.41085e+06	754335	943573	831649	1.16225e+06	932128
L-Serine	106.05	10.43	89	90	1.65929	HMDB0000187	Amino Acids	Glycine, serine and threonine metabolism	3.23471e+06	3.16729e+06	3.55955e+06	2.10732e+06	2.94713e+06	2.07822e+06	3.13138e+06	3.01819e+06
Betaine Aldehyde	102.091	0.92	39	43	1.9343	HMDB0001252	Quaternary Ammoniums	Glycine, serine and threonine metabolism	4.17084e+07	3.75853e+07	3.28979e+07	4.35137e+07	3.60696e+07	3.99774e+07	4.04053e+07	3.72244e+07
Carnosine	227.114	12.14	N/A	82	-0.811894	HMDB0000033	Amino Acids	Histidine metabolism	1.43071e+06	1.71813e+06	1.5131e+06	710046	1.1771e+06	735133	1.2899e+06	1.23174e+06
L-Histidine	156.077	11.79	90	93	-0.39233	HMDB0000177	Amino Acids	Histidine metabolism	1.28784e+07	1.40977e+07	1.51002e+07	8.59406e+06	1.30001e+07	8.61457e+06	1.41212e+07	1.17432e+07
Urocanic Acid	139.05	2.61	95	96	-1.48497	HMDB0000301	Amino Acids	Histidine metabolism	5.98894e+07	2.93776e+07	6.96847e+07	3.26788e+07	4.54459e+07	4.56016e+07	4.96116e+07	5.27852e+07
3-Methylhistidine	170.092	11.83	85	85	-0.439698	HMDB0000479	Amino Acids	Histidine metabolism	2488917	2108156	2007608	675182	1056661	641275	2218136	1640176
3-Methylhistamine	126.103	8.63	82	84	-0.260462	HMDB0001861	Amino Acids	Histidine metabolism	2.64198e+06	1.86375e+06	2.08038e+06	2.63526e+06	1.95137e+06	2.27054e+06	2.46323e+06	1.98822e+06
Ergothioneine	230.096	9.26	N/A	N/A	-0.00880125	HMDB0003045	Amino Acids	Histidine metabolism	314278	370119	319069	415043	359822	266750	337093	325572
L-Histidine Trimethylbetaine	198.124	10.53	N/A	N/A	-0.687621	HMDB0029422	Amino Acids	Histidine metabolism	1044886	1414665	1008254	1144675	987093	1008531	1282132	1001636
Methylimidazoleacetic Acid	141.066	8.24	16	89	-1.2759	HMDB0002820	Organic Acids	Histidine metabolism	3.58674e+06	3.54163e+06	4.20125e+06	3.44284e+06	2.98339e+06	1.60588e+07	6.40047e+06	5.94569e+06
Cadaverine	103.123	10.88	N/A	86	1.80898	HMDB0002322	Amines	Lysine biosynthesis/degradation	1.58218e+08	1.60091e+08	1.64657e+08	1.44419e+08	1.4052e+08	1.60534e+08	1.60089e+08	1.62721e+08
L-Lysine	147.113	12.1	87	90	-1.09798	HMDB0000182	Amino Acids	Lysine biosynthesis/degradation	1.14221e+07	1.30415e+07	1.31965e+07	6.69417e+06	1.03119e+07	7.08131e+06	1.07072e+07	1.06034e+07
L-Pipecolic Acid	130.086	6.05	91	91	-0.763647	HMDB0000716	Amino Acids	Lysine biosynthesis/degradation	3.01897e+07	1.45508e+07	1.45458e+07	1.8066e+07	3.41584e+07	1.46386e+07	2.49751e+07	2.29746e+07
N6,N6,N6-Trimethyl-L-Lysine	189.16	11.54	92	92	-0.504244	HMDB0001325	Amino Acids	Lysine biosynthesis/degradation	5.24428e+06	6.04523e+06	5.96846e+06	2.68964e+06	4.5e+06	3.39324e+06	4.93572e+06	4.59129e+06
3-Hydroxy-N6,N6,N6-Trimethyl-L-Lysine	205.155	3.13	N/A	N/A	-0.87974	HMDB0001422	Amino Acids	Lysine biosynthesis/degradation	1319466	1290175	1257086	1427398	1213343	1231715	1317054	1338495
Trimethylamine N-Oxide(TMAO)	76.0757	5.25	90	90	5.97061	HMDB0000925	Aminoxides	Methane metabolism	1.13707e+07	1.07194e+07	1.0669e+07	6.63431e+06	9.47378e+06	7.4751e+06	9.61529e+06	9.74026e+06
Trigonelline	138.055	8.36	91	94	-1.23826	HMDB0000875	Organic Acids	Niacin (vitamin B3) metabolism	2.3957e+07	2.60083e+07	2.48357e+07	1.88737e+07	2.16993e+07	2.07003e+07	2.44082e+07	2.42687e+07
1-Methylnicotinamide	137.071	6.56	89	95	-1.15482	HMDB0000699	Nucleosides, Nucleotides, and Derivatives	Nicotinate and nicotinamide metabolism	1.13562e+07	9.76033e+06	1.22251e+07	1.05884e+07	1.06315e+07	1.14917e+07	1.0754e+07	1.08397e+07
Beta-Nicotinamide Adenine Dinucleotide Hydrate (NAD)	664.116	12.84	91	91	-0.801643	HMDB0000902	Nucleosides, Nucleotides, and Derivatives	Nicotinate and nicotinamide metabolism	2.28336e+06	2.18439e+06	2.45388e+06	2.13137e+06	2.39137e+06	2.11432e+06	2.52106e+06	2.29575e+06
Niacinamide (VB3)	123.055	1.44	98	98	-0.71894	HMDB0001406	Vitamins	Nicotinate and nicotinamide metabolism	1.06971e+08	9.78107e+07	1.33653e+08	9.04509e+07	8.94573e+07	5.62104e+07	1.01241e+08	1.03008e+08
Nicotinic Acid	124.039	2.4	N/A	74	0.268815	HMDB0001488	Vitamins	Nicotinate and nicotinamide metabolism	6.41699e+06	4.65034e+06	6.47994e+06	6.5586e+06	4.77675e+06	4.55551e+06	6.46016e+06	5.8725e+06
Pantothenic Acid(VB5)	220.118	2.19	39	39	-0.708541	HMDB0000210	Vitamins	Pantothenate and CoA Biosynthesis	7118227	8537206	9053766	4139959	6142184	4413998	6583456	6654925
L-Tyrosine	182.081	8.93	75	77	0.0580637	HMDB0000158	Amino Acids	Phenylalanine and tyrosine metabolism	3.18145e+06	3.497e+06	2.99321e+06	2.88676e+06	2.76387e+06	2.66201e+06	2.87737e+06	2.67518e+06
L-Phenylalanine	166.086	7.76	94	95	-0.712964	HMDB0000159	Amino Acids	Phenylalanine and tyrosine metabolism	4.01888e+07	4.64497e+07	4.33761e+07	2.58658e+07	3.0834e+07	3.08524e+07	4.19075e+07	3.50137e+07
chavicol	135.08	0.9	N/A	N/A	-1.33755	HMDB0034107	Others	Phenylpropanoid biosynthesis	7.40153e+07	5.46945e+07	5.65098e+07	6.89257e+07	6.58611e+07	7.38993e+07	6.33286e+07	6.37939e+07
Adenosine Monophosphate	348.07	11.05	78	78	-0.98035	HMDB0000045	Nucleosides, Nucleotides, and Derivatives	Purine metabolism	4.35451e+06	4.01723e+06	4.46428e+06	3.62523e+06	3.096e+06	3.53918e+06	4.278e+06	3.68916e+06
Adenosine	268.104	4.36	N/A	N/A	-0.951032	HMDB0000050	Nucleosides, Nucleotides, and Derivatives	Purine metabolism	2659979	2835326	1534852	3756434	3117468	1992290	4000196	2066057
Adenine	136.062	3.91	N/A	81	-0.270129	HMDB0000034	Vitamins	Purine metabolism	2.36089e+08	2.53784e+08	2.34594e+08	2.38553e+08	2.4592e+08	2.45226e+08	2.47592e+08	2.41382e+08
Cytidine	244.093	7.48	N/A	N/A	-0.88241	HMDB0000089	Nucleosides, Nucleotides, and Derivatives	Pyrimidine metabolism	539021	591832	595471	279225	431055	274375	503815	445042
Cytidine Monophosphate	324.059	13.27	N/A	N/A	-1.14861	HMDB0000095	Nucleosides, Nucleotides, and Derivatives	Pyrimidine metabolism	1.01449e+06	881041	881968	975814	993841	942526	1.00361e+06	976050
Cytosine	112.051	7.47	90	98	1.08308	HMDB0000630	Nucleosides, Nucleotides, and Derivatives	Pyrimidine metabolism	2904425	2453912	2487995	2404946	1840981	2084421	2641573	2755475
N-(3-Acetamidopropyl)Pyrrolidin-2-One	185.128	0.9	N/A	N/A	-1.06937	HMDB0061384	Others	Spermidine degradation	2.73139e+06	2.81509e+06	1.68746e+06	2.74716e+06	2.61611e+06	3.05e+06	2.04998e+06	2.37963e+06
Sphingosine	300.29	1.7	82	82	-1.81326	HMDB0000252	Sphingolipids	Sphingolipid metabolism	14497386	17563233	19169245	13144881	17778900	14497711	14644589	15686228
Sphinganine	302.305	1.89	94	95	-1.73244	HMDB0000269	Sphingolipids	Sphingolipid metabolism	1.25767e+08	1.5187e+08	1.03941e+08	1.63702e+08	1.45438e+08	1.3001e+08	1.45377e+08	1.46331e+08
Phytosphingosine	318.3	1.89	88	88	-2.03713	HMDB0004610	Sphingolipids	Sphingolipid metabolism	4.43703e+07	5.02346e+07	3.94047e+07	5.01681e+07	5.21807e+07	4.31331e+07	4.95683e+07	4.65896e+07
Palmitoyl Sphingomyelin (SM(d18:1/16:0))	703.575	6.18	95	96	-1.46107	HMDB0010169	Sphingolipids	Sphingolipid metabolism	2.80659e+08	2.62413e+08	6.67613e+07	3.49988e+08	2.671e+08	3.68126e+08	2.20595e+08	2.17009e+08
Cholesterol-H2O	369.352	0.83	N/A	91	-1.50504	HMDB0000067	Steroids	Steroid biosynthesis	1.36776e+07	1.66621e+07	1.23429e+07	1.41165e+07	1.68085e+07	2.68041e+07	1.5296e+07	1.28948e+07
17a-Hydroxyprogesterone	331.227	0.81	39	67	-5.21017	HMDB0000374	Steroids	Steroid hormone biosynthesis	8.19704e+06	9.13242e+06	7.83401e+06	8.15359e+06	8.21804e+06	8.24387e+06	8.51794e+06	8.11505e+06
Estrone Glucuronide	447.201	0.95	N/A	N/A	-0.358889	HMDB0004483	Steroids	Steroid hormone biosynthesis	2.90734e+06	2.78381e+06	2.5942e+06	2.92024e+06	2.94218e+06	2.54742e+06	2.71172e+06	2.37702e+06
Taurine	126.022	8.96	91	91	-0.815455	HMDB0000251	Organic Sulfonic Acids	Taurine and hypotaurine metabolism	2.47397e+07	2.23151e+07	2.3461e+07	2.87596e+07	2.72379e+07	2.52363e+07	2.8016e+07	2.46357e+07
Hypotaurine	110.027	9.55	N/A	N/A	1.36074	HMDB0000965	Organic Sulfonic Acids	Taurine and hypotaurine metabolism	555324	471610	444122	460560	530818	414462	513844	487438
Thiamine	265.112	7.96	86	90	-0.420351	HMDB0000235	Vitamins	Thiamine metabolism	2.06996e+06	2.18718e+06	2.28154e+06	895209	2.01556e+06	1.1434e+06	1.983e+06	1.76273e+06
L-Tryptophan	205.097	7.8	91	91	-0.312276	HMDB0000929	Amino Acids	Tryptophan metabolism	5.7378e+06	6.81246e+06	6.21063e+06	3.43834e+06	4.75485e+06	4.00976e+06	5.81145e+06	5.02125e+06
Indole	118.065	0.84	67	80	-0.183804	HMDB0000738	Indoles	Tryptophan metabolism	8.08894e+07	6.34723e+07	6.16084e+07	9.4181e+07	8.88124e+07	9.00065e+07	8.79663e+07	8.14619e+07
Indoleacetaldehyde	160.076	6.28	77	82	-0.886007	HMDB0001190	Indoles	Tryptophan metabolism	3.89365e+06	4.39031e+06	4.36079e+06	1.944e+06	3.21776e+06	2.0824e+06	3.43991e+06	3.20021e+06
3-Methoxytyramine	168.102	0.95	N/A	N/A	-1.46584	HMDB0000022	Amines	Tyrosine metabolism	898956	2.57491e+06	1.31524e+06	2.77834e+06	1.20632e+06	3.72727e+06	6.51614e+06	6.33456e+06
Tyramine	138.091	3.13	N/A	32	-1.19429	HMDB0000306	Amines	Tyrosine metabolism	7.54454e+07	7.89079e+07	5.25195e+07	5.53486e+07	7.42034e+07	7.04002e+07	5.36472e+07	7.17649e+07
Ornithine	133.097	12.24	84	86	-0.968445	HMDB0000214	Amino Acids	Urea cycle	3.76966e+06	4.01462e+06	4.04569e+06	2.01117e+06	3.00307e+06	2.5202e+06	3.40078e+06	2.99435e+06
L-Arginine	175.119	11.86	93	94	-0.948209	HMDB0000517	Amino Acids	Urea cycle	5.11605e+07	5.40587e+07	5.84603e+07	2.74234e+07	4.25346e+07	3.2504e+07	4.72336e+07	4.58333e+07
Citrulline	176.103	10.74	83	83	-0.345886	HMDB0000904	Amino Acids	Urea cycle	2.43117e+06	2.50044e+06	2.62583e+06	1.00063e+06	1.75771e+06	1.39617e+06	2.02429e+06	2.11255e+06
N-Acetyl-L-Alanine	132.066	9.61	92	95	1.22256	HMDB0000766	Amino Acids	Uremic Toxins	4.02605e+06	4.28388e+06	4.03826e+06	3.29115e+06	3.3925e+06	3.15057e+06	4.01488e+06	3.62415e+06
N-Acetylleucine	174.112	0.89	46	46	-0.850866	HMDB0011756	Amino Acids	Uremic Toxins	1.07249e+07	1.1794e+07	1.07979e+07	1.13098e+07	1.16702e+07	1.17985e+07	1.08593e+07	8.45004e+06
L-Isoleucine	132.102	8.07	86	87	-1.11451	HMDB0000172	Amino Acids	Valine, leucine and isoleucine biosynthesis	35950449	38975391	37713594	22855100	32363542	26283540	33315487	32828385
L-Leucine	132.102	7.81	92	92	-1.11451	HMDB0000687	Amino Acids	Valine, leucine and isoleucine biosynthesis	6.80311e+07	7.8485e+07	7.33951e+07	3.84798e+07	5.47472e+07	4.90402e+07	7.09338e+07	5.88346e+07
Ketoleucine	131.07	0.95	N/A	N/A	-0.345144	HMDB0000695	Organic Acids	Valine, leucine and isoleucine biosynthesis	2.27299e+06	2.39794e+06	2.07451e+06	2.03731e+06	2.37788e+06	1.96155e+06	2.38898e+06	2.05273e+06
Pyridoxine	170.081	3.66	87	93	-0.498555	HMDB0000239	Vitamins	Vitamin B6 metabolism	1.12683e+07	1.2374e+07	1.36587e+07	3.87233e+06	1.15935e+07	8.8911e+06	1.12837e+07	9.38667e+06
Acetoacetate	103.039	8.94	N/A	N/A	2.02689	HMDB0000060			866245	1.15565e+06	907441	704560	867911	677706	848132	819071
3-Methylindole	132.081	0.84	N/A	N/A	-1.2128	HMDB0000466			3.36294e+07	2.36267e+07	2.24467e+07	3.92553e+07	3.29157e+07	3.60568e+07	3.46239e+07	3.53536e+07
3-Methylglutaconic acid	145.05	7.87	N/A	N/A	-1.30481	HMDB0000522			5.95277e+06	5.5713e+06	5.67078e+06	6.1363e+06	6.15311e+06	6.0558e+06	6.61684e+06	6.3077e+06
Hydrocinnamic Acid	151.075	0.83	N/A	N/A	-1.58248	HMDB0000764			4.52888e+06	4.63034e+06	4.68311e+06	4.39401e+06	3.99428e+06	4.35434e+06	5.13272e+06	5.53494e+06
Pyrrolidonecarboxylic Acid	130.05	10.57	85	89	-0.458211	HMDB0000805			6.59645e+06	6.52286e+06	6.67428e+06	5.15875e+06	5.27011e+06	3.88373e+06	5.80878e+06	6.02799e+06
Pyrocatechol	111.044	0.89	N/A	N/A	0.659076	HMDB0000957			6.24247e+06	5.14769e+06	4.49842e+06	5.65708e+06	5.95204e+06	5.81717e+06	6.38118e+06	5.51067e+06
Cotinine	177.102	1.22	N/A	N/A	-1.56382	HMDB0001046			1690993	1476878	1410795	1484281	1252701	1848397	2109497	1678103
m-Cresol	109.065	0.85	N/A	N/A	0.802365	HMDB0002048			1.28282e+07	1.08663e+07	1.00567e+07	1.45355e+07	1.29109e+07	1.35916e+07	1.67537e+07	1.58411e+07
Cinnamaldehyde	133.065	0.9	N/A	N/A	-1.1126	HMDB0003441			2.73221e+07	2.50538e+07	2.22875e+07	2.49265e+07	2.35265e+07	2.37543e+07	2.47095e+07	2.36261e+07
1-Benzyl-1,2,3,4-tetrahydroisoquinoline	224.143	3.43	N/A	N/A	2.58337	HMDB0004087			5.99094e+07	6.51896e+07	5.47834e+07	5.88506e+07	5.80669e+07	5.88632e+07	5.99745e+07	5.99523e+07
9-OxoODE	295.227	0.86	N/A	N/A	-1.28431	HMDB0004669			3.95715e+06	5.44065e+06	4.67456e+06	4.57952e+06	3.83136e+06	4.61706e+06	6.71495e+06	6.33049e+06
Proline betaine	144.102	7.91	N/A	N/A	-1.11435	HMDB0004827			2.8578e+07	2.87329e+07	2.96275e+07	4.02533e+07	3.27477e+07	1.85581e+07	3.17613e+07	3.02187e+07
2-Piperidinone	100.076	1.16	N/A	N/A	2.24213	HMDB0011749			5.59323e+07	4.31738e+07	4.80953e+07	2.86886e+07	3.78789e+07	3.20131e+07	7.64018e+07	7.95362e+07
Enol-phenylpyruvate	165.055	8.9	N/A	N/A	-0.44618	HMDB0012225			485262	630938	624913	345934	486614	382676	518454	500624
Stearoylethanolamide	328.321	0.91	N/A	N/A	-1.68293	HMDB0013078			9229610	3499861	1944088	8608515	9275945	7970444	6812747	6734341
2-Ethyl-5-methylfuran	111.08	0.85	N/A	N/A	0.511235	HMDB0029728			2.44195e+07	2.2758e+07	1.65329e+07	2.59977e+07	2.57353e+07	2.58593e+07	2.61546e+07	2.41745e+07
2,3-Heptanedione	129.091	0.83	N/A	N/A	-1.08526	HMDB0031476			7.10401e+06	4.8906e+06	3.78277e+06	7.81603e+06	6.66703e+06	7.35851e+06	6.75667e+06	6.3016e+06
2,3-Hexanedione	115.075	0.9	N/A	N/A	0.416963	HMDB0031491			1.12106e+07	1.16829e+07	1.08658e+07	1.12213e+07	1.14311e+07	1.15745e+07	1.14158e+07	1.14257e+07
2-Hexenal	99.0804	0.9	N/A	N/A	2.25482	HMDB0031496			7.32836e+06	7.96313e+06	8.23551e+06	7.60888e+06		7.4519e+06	8.76269e+06	8.20443e+06
2,5-Dimethylfuran	97.0648	0.89	N/A	N/A	2.39499	HMDB0033182			2.34338e+07	2.39262e+07	2.22936e+07	2.48195e+07	2.29857e+07	2.30132e+07	2.47973e+07	2.4332e+07
3-Phenyl-1-propanol	137.096	0.84	N/A	N/A	-1.66719	HMDB0033962			1.88704e+07	1.78082e+07	1.6746e+07	1.85894e+07	1.95077e+07	1.88647e+07	2.02543e+07	2.04268e+07
Octadecanamide	284.295	0.8	N/A	N/A	-1.49517	HMDB0034146			3.38723e+07	2.61194e+07	1.72334e+07	3.49947e+07	2.99903e+07	3.37072e+07	3.15272e+07	2.98541e+07
2-Aminoheptanedioic acid	176.092	7.84	N/A	N/A	-0.75754	HMDB0034252			1.1716e+06	926613	820455	774142	755129	943664	946798	1.29908e+06
5-Isopropyl-2-methylphenol	151.112	0.9	N/A	N/A	-1.12262	HMDB0035770			5.77082e+06	7.43816e+06	7.48139e+06	6.82554e+06	6.74669e+06	6.78141e+06	9.95969e+06	9.99051e+06
2-Butylfuran	125.096	0.84	N/A	N/A	-0.790318	HMDB0040272			1.64632e+07	1.26105e+07	1.11608e+07	1.67551e+07	1.75486e+07	1.69191e+07	1.71862e+07	1.59679e+07
Hexaethylene glycol	283.175	1.28	N/A	N/A	-1.17574	HMDB0061822			1.2714e+07	9.70882e+06	1.15407e+07	1.01251e+07	1.79365e+07	1.29591e+07	1.32583e+07	1.51269e+07
Heptaethylene glycol	327.201	1.28	N/A	N/A	-1.35325	HMDB0061835			7.71229e+06	5.25763e+06	1.17775e+07	6.26942e+06	1.16251e+07	9.00137e+06	8.27936e+06	8.13145e+06
Octaethylene glycol	371.228	1.3	N/A	N/A	-1.85468	HMDB0094680			5.8246e+06	4.08061e+06	9.0646e+06	4.38103e+06	7.12627e+06	5.9068e+06	5.72588e+06	6.42076e+06
Tetraethylene glycol	195.123	1.27	N/A	N/A	-0.636727	HMDB0094708			6.06091e+07	5.22698e+07	5.70714e+07	5.5504e+07	5.89446e+07	4.31464e+07	5.99129e+07	6.10768e+07
N,N-Dimethylaniline	122.096	2.1	84	87	-0.665355	HMDB0001020	Amines		1.24821e+08	1.27067e+08	1.08537e+08	1.16274e+08	1.22507e+08	1.18543e+08	1.18116e+08	1.31099e+08
N1-Acetylspermidine	188.176	11.08	N/A	N/A	-0.28759	HMDB0001276	Amines		765383	940849	693149	719618	581542	911163	1113111	607868
Isobutylpropylamine	116.143	2.37	N/A	N/A	0.354505	HMDB0031244	Amines		4.22301e+07	4.3956e+07	3.94663e+07	4.26474e+07	4.18006e+07	4.03438e+07	4.26494e+07	4.22125e+07
Ethyldiisopropylamine	130.159	1.8	N/A	N/A	-0.93083	HMDB0247306	Amines		2.17821e+07	4.02539e+07	5.38389e+07	3.46106e+07	4.21985e+07	2.83029e+07	4.52396e+07	4.80399e+07
N,N-Dioctylamine	242.284	1.54	N/A	N/A	-1.34915	HMDB0251428	Amines		28696491	10238679	11900929	22268520	23837520	19887837	20215041	19958092
Homoarginine	189.135	9.7	N/A	N/A	-0.41513	HMDB0000670	Amino Acids		1.13328e+06	998630	987501	951863	1.08934e+06	515654	1.07208e+06	1.04495e+06
Isovalerylglycine	160.097	0.94	N/A	N/A	-1.19809	HMDB0000678	Amino Acids		4.20603e+06	4.02165e+06	3.24433e+06	3.36845e+06	3.66256e+06	3.55844e+06	3.40625e+06	3.37418e+06
Asymmetric Dimethylarginine	203.15	11.05	88	88	-0.19972	HMDB0001539	Amino Acids		7.4105e+06	7.82754e+06	7.9391e+06	4.29812e+06	6.53317e+06	4.96935e+06	7.52076e+06	6.3564e+06
Bicine	164.092	8.12	N/A	35	-0.71995	HMDB0011727	Amino Acids		700141	449036	713643	959760	1.27186e+06	458279	970796	682405
N-lactoyl-phenylalanine	238.107	10.07	N/A	N/A	-0.657222	HMDB0062175	Amino Acids		3374166	2822886	3758741	4009730	3195353	3202490	3110840	3622364
N-Methyl-L-Glutamate/2-Aminoadipic Acid	162.076	8.94	N/A	N/A	-4.26988	HMDB0062660	Amino Acids		555292	863144	955820	165144	411671	300133	723235	1.03159e+06
Bilirubin	585.271	0.84	N/A	N/A	-1.79964	HMDB0000054	Bilirubins		1.834e+06	2.12739e+06	2.15806e+06	916880	1.64068e+06	1.26677e+06	1.52555e+06	1.60149e+06
Biliverdin	583.255	1.52	N/A	N/A	-1.34441	HMDB0001008	Bilirubins		916117	787140	791612	813757	687540	590843	654149	917935
(2S,4R,5S)-Muscarine	174.149	1.48	29	na	-0.969416	HMDB0029936	Carbohydrates		1.2453e+07	9.88001e+06	1.05761e+07	1.15084e+07	1.12551e+07	8.6646e+06	1.03498e+07	1.10554e+07
Leucamine(Chemical)	88.1121	3.25	77	77	3.80554	HMDB0031659	Chemicals		123462758	119270033	111718383	120762337	109773596	104507029	113892117	116532331
Triethanolamine(Chemical)	150.112	7.21	92	94	-0.910666	HMDB0032538	Chemicals		1.90499e+07	8.56841e+06	1.27473e+07	1.73181e+07	1.67668e+07	1.18508e+07	1.29309e+07	1.7295e+07
Triethylamine(Chemical)	102.128	2.83	N/A	N/A	1.88057	HMDB0032539	Chemicals		2.32523e+08	2.62131e+08	2.24722e+08	2.4933e+08	2.27482e+08	2.22535e+08	2.42047e+08	2.33548e+08
Ile-Gly	189.123	8.94	88	88	-1.00258	HMDB0028907	Dipeptides		2.62212e+06	3.23297e+06	3.01122e+06	1.64806e+06	2.08157e+06	1.83438e+06	2.55663e+06	2.5037e+06
Ile-Ile	245.186	6.54	91	92	0.00125125	HMDB0028910	Dipeptides		3331598	4049123	3480506	1762005	2565211	2366499	3040176	2955722
Ile-Leu	245.186	6.54	91	94	0.00125125	HMDB0028911	Dipeptides		3331598	4049123	3480506	1762005	2565211	2366499	3040176	2955722
Leu-Ala	203.139	0.87	59	na	-0.840515	HMDB0028922	Dipeptides		2.15073e+07	1.86768e+07	1.88097e+07	2.21687e+07	2.30711e+07	1.85666e+07	1.65863e+07	2.15821e+07
Leu-Gly	189.123	8.94	87	88	-1.00258	HMDB0028929	Dipeptides		2.62212e+06	3.23297e+06	3.01122e+06	1.64806e+06	2.08157e+06	1.83438e+06	2.55663e+06	2.5037e+06
Leu-Ile	245.186	6.54	90	94	0.00125125	HMDB0028932	Dipeptides		3331598	4049123	3480506	1762005	2565211	2366499	3040176	2955722
Leu-Leu	245.186	6.54	90	94	0.00125125	HMDB0028933	Dipeptides		3331598	4049123	3480506	1762005	2565211	2366499	3040176	2955722
Lys-Val	246.181	11.59	59	na	-0.855904	HMDB0028964	Dipeptides		2.27682e+06	2.25485e+06	2.55472e+06	2.31422e+06	2.48733e+06	2.34576e+06	2.59665e+06	2.40942e+06
Hypoglycin A	142.086	0.9	N/A	N/A	-1.14214	HMDB0029427	Dipeptides		4.64754e+06	4.16043e+06	4.85192e+06	4.06372e+06	4.96093e+06	4.96147e+06	5.21245e+06	5.711e+06
Pro-Ile	229.155	9	81	83	-0.537899	HMDB0304810	Dipeptides		8.84565e+06	9.59569e+06	8.6934e+06	5.96407e+06	8.0081e+06	5.43176e+06	8.63602e+06	8.33148e+06
Azelaic Acid	189.112	0.84	86	87	-1.31778	HMDB0000784	Fatty Acids		6.09684e+07	3.1546e+07	2.09018e+07	7.16614e+07	6.19075e+07	7.1423e+07	5.48278e+07	5.30392e+07
Oleoyl Ethanolamide	326.305	0.87	N/A	N/A	-1.94847	HMDB0002088	Fatty Acyls		2.67396e+06	2.8233e+06	2.26643e+06	3.10685e+06	3.16534e+06	2.481e+06	3.90348e+06	2.97618e+06
Oleamide	282.279	0.83	N/A	80	-1.67405	HMDB0002117	Fatty Acyls		1.0482e+07	9.675e+06	7.54575e+06	1.35093e+07	1.06057e+07	9.05944e+06	1.22626e+07	1.06906e+07
Linoleoyl Ethanolamide	324.29	0.87	N/A	N/A	-1.72612	HMDB0012252	Fatty Acyls		1.65011e+06	1.78743e+06	1.47143e+06	2.91855e+06	2.81404e+06	1.64249e+06	3.51382e+06	3.3726e+06
Palmitic Amide	256.263	0.82	63	70	-1.3743	HMDB0012273	Fatty Acyls		1.98376e+07	1.42309e+07	1.08336e+07	1.83471e+07	1.83467e+07	1.97667e+07	1.67954e+07	1.74944e+07
Caproylcholine	202.18	5.62	N/A	N/A	-0.846467	HMDB0013224	Fatty Acyls		5.94595e+07	5.69741e+07	5.78764e+07	5.33613e+07	5.36551e+07	4.20266e+07	5.48237e+07	5.69381e+07
Undecanoylcholine	272.258	1.75	N/A	N/A	-1.63415	HMDB0013322	Fatty Acyls		28435000	54528686	57727339	29411536	28707512	25835858	30173191	34221418
Octadecylamine	270.316	1.73	90	91	-1.73996	HMDB0029586	Fatty Acyls		1.88819e+07	1.3475e+07	6.82049e+06	1.89628e+07	1.41528e+07	1.47169e+07	1.49805e+07	1.66536e+07
LAURIC ACID DIETHANOLAMIDE	288.253	0.98	N/A	N/A	-0.414457	HMDB0032358	Fatty Acyls		9.63702e+06	1.02991e+07	9.42596e+06	1.06152e+07	1.108e+07	8.18554e+06	9.43425e+06	9.80401e+06
13Z-Docosenamide/13E-Docosenamide	338.342	0.83	81	85	-2.28978	HMDB0244507	Fatty Acyls		2.30603e+08	3.26549e+08	8.9472e+07	3.22888e+08	2.06111e+08	2.07589e+08	2.18154e+08	2.23146e+08
Eicosanoyl-EA(Low)	356.352	1.76	75	76	-2.78275	HMDB0248559	Fatty Acyls		1.24212e+07	1.57127e+07	9.58202e+06	1.36864e+07	1.49336e+07	1.33321e+07	1.31352e+07	1.23165e+07
MG(18:1)	357.3	0.86	N/A	N/A	-1.49974	HMDB0011536	Glycerolipids		1.42416e+06	1.6472e+06	1.27534e+06	1.26839e+06	1.2428e+06	1.10278e+06	1.72118e+06	1.43474e+06
MG(20:3)	381.3	0.8	N/A	N/A	-1.52539	HMDB0011547	Glycerolipids		1.42821e+07	1.17038e+07	1.1117e+07	1.17894e+07	1.20544e+07	1.34195e+07	1.31195e+07	1.30786e+07
Indoleacrylic Acid	188.071	7.81	86	86	-0.547402	HMDB0000734	Indoles		8.23585e+06	9.5348e+06	8.86564e+06	4.56934e+06	6.61026e+06	5.87221e+06	8.08212e+06	7.38644e+06
1H-Indole-4-Carboxaldehyde	146.06	7.78	N/A	N/A	-0.827844	HMDB0341228	Indoles		939499	1.15571e+06	1.06162e+06		953623	709345	1.05886e+06	891699
7-Methylguanine	166.072	5.26	N/A	N/A	1.09115	HMDB0000897	Nucleosides, Nucleotides, and Derivatives		1314129	1152870	1346533	576709	966766	748433	1171671	1195813
7-Methyladenine	150.077	6.59	N/A	N/A	-0.322518	HMDB0011614	Nucleosides, Nucleotides, and Derivatives		742976	897980	911476	404905	616831	549537	665426	694672
Zalcitabine	212.103	3.39	N/A	N/A	-0.628899	HMDB0015078	Nucleosides, Nucleotides, and Derivatives		4.13885e+06	4.93211e+06	5.03245e+06	2.07537e+06	3.59442e+06	2.34835e+06	3.67271e+06	4.05728e+06
3-Methyglutaric Acid	147.065	0.89	N/A	N/A	-1.10674	HMDB0000752	Organic Acids		1.97229e+06	1.36412e+06	1.64146e+06	1.58714e+06	1.46293e+06	1.91157e+06	1.57295e+06	1.48379e+06
Tiglic Acid	101.06	0.89	N/A	N/A	1.81683	HMDB0001470	Organic Acids		4.43276e+06	5.09553e+06	4.09468e+06	4.39428e+06	4.927e+06	4.21255e+06	4.96691e+06	5.22981e+06
Dihydrothymine	129.066	7.63	N/A	N/A	-0.212284	HMDB0000079	Others		12564352	4336443	8049008	5799212	6896191	4305773	7976956	7173556
Benzenebutanoic Acid	165.091	0.86	N/A	N/A	-1.07967	HMDB0000543	Others		8.70941e+06	8.17712e+06	7.50561e+06	7.88356e+06	8.80806e+06	7.71187e+06	1.09657e+07	1.03739e+07
Nicotine	163.123	5.44	76	78	-1.15402	HMDB0001934	Others		4.19455e+06	5.23271e+06	7.17805e+06	6.3084e+06	5.41027e+06	5.83894e+06	6.11824e+06	7.01907e+06
2-Pyrrolidinone	86.06	1.25	71	81	3.95052	HMDB0002039	Others		1.95845e+08	2.00204e+08	1.80855e+08	1.90673e+08	1.94353e+08	1.99438e+08	1.92699e+08	2.06992e+08
Gabapentin	172.133	0.9	N/A	N/A	-1.26768	HMDB0005015	Others		4.36947e+07	3.95922e+07	4.15318e+07	4.91087e+07	5.22228e+07	4.03005e+07	3.64245e+07	5.13073e+07
Benzaldehyde	107.049	0.84	N/A	N/A	0.917382	HMDB0006115	Others		3.98836e+06	2.11383e+06	3.22758e+06	2.7254e+06	2.92543e+06	2.97863e+06	2.55742e+06	4.12924e+06
(+)-a-Pinene	137.132	0.84	N/A	N/A	-1.56716	HMDB0006525	Others		4.37069e+06	4.56998e+06	4.48099e+06	4.71974e+06	5.04611e+06	3.91007e+06	4.6514e+06	5.02848e+06
METHACHOLINE-like	160.133	6.49	92	95	-1.48178	HMDB0015654	Others		1.16454e+08	1.00925e+08	1.1521e+08	1.10905e+08	1.13976e+08	1.05266e+08	1.14812e+08	1.15754e+08
Trans-Anethole	149.096	0.84	N/A	N/A	-1.37949	HMDB0030837	Others		9.31439e+07	5.13951e+07	3.6718e+07	1.0802e+08	9.56316e+07	1.04521e+08	8.46388e+07	8.29466e+07
Benzylideneacetone	147.08	0.82	78	83	-1.61746	HMDB0031617	Others		1.01717e+08	6.67063e+07	6.08781e+07	9.03389e+07	1.08916e+08	1.01195e+08	8.77094e+07	8.58722e+07
Hexylresorcinol	195.138	0.81	78	78	-0.476718	HMDB0032567	Others		1.89198e+07	1.87559e+07	1.79296e+07	1.69093e+07	1.68593e+07	1.76555e+07	2.01632e+07	2.04687e+07
Benzylamine	108.081	1.57	17	73	1.0503	HMDB0033871	Others		3.23075e+07	2.35592e+07	2.88108e+07	3.06642e+07	2.46858e+07	2.43969e+07	2.45035e+07	3.11833e+07
Melamine	127.073	6.17	78	85	-0.262808	HMDB0041922	Others		8.06737e+06	7.41979e+06	1.05374e+07	1.06365e+07	1.43214e+07	8.43472e+06	1.21481e+07	1.1482e+07
N-Hydroxy-2-acetamidofluorene	240.102	6.25	N/A	N/A	-0.366929	HMDB0255151	Others		673863	487114	602603	698203	567423	518821	529123	653858
LysoPC(18:1)	522.355	6.16	92	94	-0.709987	HMDB0002815	Phospholipids		7.5622e+07	7.67238e+07	5.80831e+07	5.37554e+07	7.01473e+07	6.75388e+07	6.53782e+07	6.8257e+07
LysoPC(16:0)	496.34	6.21	95	95	-1.6268	HMDB0010382	Phospholipids		1.87965e+08	2.00388e+08	1.71653e+08	1.44247e+08	2.04457e+08	1.81797e+08	1.76312e+08	1.9201e+08
LysoPC(18:0)	524.371	6.16	92	92	-1.46787	HMDB0010384	Phospholipids		700603585	742472594	497229121	583060373	732155846	632097141	663447976	648456482
LysoPC(18:2)	520.34	6.18	93	94	-0.708681	HMDB0010386	Phospholipids		26985460	28294514	22564352	23632743	26013800	25662848	26013970	26706670
LysoPC(18:3)	518.324	6.21	96	96	-3.72483	HMDB0010387	Phospholipids		1.2623e+07	1.37528e+07	1.20848e+07	1.01861e+07	1.27745e+07	1.10474e+07	1.24515e+07	1.25987e+07
LysoPC(20:4)	544.34	6.09	94	95	-1.7987	HMDB0010395	Phospholipids		27120366	29776582	22629614	27100149	28169830	25106499	26185205	26413841
LysoPC(22:5)	570.355	6.08	90	93	-0.59673	HMDB0010402	Phospholipids		8.37096e+06	1.01766e+07	6.32079e+06	7.48788e+06	9.07411e+06	8.62708e+06	7.73724e+06	7.88496e+06
LysoPC(22:6)	568.34	6.05	94	94	-0.541435	HMDB0010404	Phospholipids		4.03049e+06	4.42104e+06	3.21148e+06	4.463e+06	4.30293e+06	3.83906e+06	4.22686e+06	4.44918e+06
LysoPC(18:0e)	510.392	6.24	N/A	N/A	-2.27973	HMDB0011149	Phospholipids		7.6282e+06	7.78569e+06	4.65422e+06	6.42756e+06	7.51657e+06	6.4431e+06	6.98288e+06	6.8202e+06
LysoPE(20:0)	510.355	6.18	93	94	-0.80143	HMDB0011481	Phospholipids		45016833	49007522	35284359	36923925	47237946	40347728	44016896	42612001
Phosphorylcholine	184.073	11.92	93	94	-0.795755	HMDB0001565	Quaternary Ammoniums		1.06193e+08	8.8956e+07	9.66006e+07	1.26152e+08	1.21403e+08	1.07947e+08	1.12857e+08	1.05709e+08
Betanechol	161.128	11.6	N/A	N/A	-0.790665	HMDB0015154	Quaternary Ammoniums		1.09691e+06	1.12664e+06	1.20005e+06	553581	846858	640461	976117	917651
GlcCer(d18:1/16:0)	700.572	1.22	N/A	N/A	-1.00286	HMDB0004971	Sphingolipids		5.14499e+06	5.45837e+06	1.14972e+06	6.42065e+06	5.0371e+06	7.88457e+06	4.56164e+06	4.58574e+06
N-Palmitoylsphingosine	538.519	0.86	N/A	89	-2.67571	HMDB0061712	Sphingolipids		2.46274e+06	3.97406e+06	684415	3.62911e+06	2.93519e+06	5.81944e+06	3.02106e+06	2.23015e+06
SM(d18:1/14:0)	675.544	6.07	N/A	N/A	-0.894301	HMDB0012097	Sphingolipids		21227177	20703015	7726187	18418568	23568217	22494908	17293830	17330041
Calcidiol/7a-Hydroxy-Cholestene-3-One	401.341	1.71	N/A	N/A	7.16113	HMDB0001993	Steroids		35846564	37251466	26652474	35649306	36929063	34546987	33218578	34330790
Eplerenone	415.212	0.89	N/A	N/A	-2.67076	HMDB0014838	Steroids		1.20006e+09	8.23067e+08	8.96673e+08	1.069e+09	9.51494e+08	1.22149e+09	9.86748e+08	9.56963e+08
4-Hydroxyisoleucine	148.097	6.02	N/A	N/A	-1.34669		Amino Acids		22729934	8175769	12260564	10518899	28320386	8789632	17215055	14243861
4-hydroxy-L-leucine	148.097	5.08	N/A	N/A	-1.34669		Amino Acids		22171865	23019025	18861620	21349222	24177697	19843069	22728232	21338346
N,N-Dimethyldodecylamine N-oxide	230.248	2.03	N/A	N/A	-1.07308		Aminoxides		9.61482e+07	1.50241e+08	9.73729e+07	1.29976e+08	1.03823e+08	8.62379e+07	1.07511e+08	1.1519e+08
Tris-HCl(Chemical)	122.081	9.23	N/A	N/A	-0.421166		Chemicals		2.37956e+07	1.973e+07	3.78518e+07	8.1099e+07	5.27883e+07	2.18797e+07	4.54358e+07	3.85311e+07
Pro-Leu	229.155	9	87	88	-0.537899		Dipeptides		8.84565e+06	9.59569e+06	8.6934e+06	5.96407e+06	8.0081e+06	5.43176e+06	8.63602e+06	8.33148e+06
N-Lauryldiethanolamine	274.274	1.99	N/A	N/A	-1.96364		Fatty Acyls		4.35227e+08	5.51247e+08	4.37936e+08	5.63857e+08	5.03406e+08	4.40326e+08	5.04839e+08	5.01871e+08
IS-Tyr-D4	186.106	8.91	N/A	N/A	-0.69779		Internal Standard		2.44334e+07	2.61388e+07	2.36851e+07	2.41743e+07	2.40336e+07	2.44707e+07	2.56154e+07	2.49333e+07
N-Methyldiethanolamine	120.102	6.65	N/A	N/A	0.044625		Others		3.09824e+07	8.55605e+06	1.10549e+07	1.04897e+07	2.36259e+07	8.47374e+06	1.52161e+07	1.52329e+07
Ethionine	164.074	2.96	N/A	N/A	-0.7071		Others		850026	846408	831297	853397	825908	646842	775444	734490
N,N'-diphenylguanidine	212.118	2.04	N/A	N/A	-0.164796		Others		1.01042e+06	288818	1.23113e+06	131337	1.45584e+06	3.35192e+06	2.38627e+06	1.64444e+06
Ethanol, 2,2'-(tridecylimino)bis	288.29	1.73	N/A	N/A	-3.33104		Others		16584838824	4412774643	7200638037	15558317492	16947732585	14687612088	12596738846	13166078485
LysoPC(16:1e)	480.345	5.95	N/A	N/A	-1.15438		Phospholipids		1.2599e+07	2.23263e+07	1.65121e+07	1.71559e+07	2.08194e+07	1.76575e+07	1.84746e+07	1.89202e+07
LysoPE(18:1e)	466.329	5.99	N/A	10	-1.05366		Phospholipids		1.9632e+07	2.27335e+07	1.65009e+07	1.718e+07	2.00792e+07	1.15049e+07	1.8423e+07	1.91567e+07
N-Acetylhistidine	198.087	3.66	39	51	-0.383496				2.84884e+07	3.31586e+07	3.1715e+07	1.33642e+07	2.26662e+07	1.61435e+07	2.56537e+07	2.48338e+07
Ethanolamine Phosphate	142.026	11.57	N/A	78	-0.812146				1.05839e+07	7.29448e+06	9.85685e+06	6.60225e+06	8.06365e+06	5.89003e+06	8.00512e+06	7.61348e+06
L-Threonine	120.066	9.86	89	96	0.304217				5.10129e+06	5.11675e+06	5.46889e+06	3.31806e+06	4.62999e+06	3.62979e+06	5.07779e+06	4.69463e+06
3-Hydroxytetradecanoyl Carnitine	388.306	4.04	N/A	N/A	-1.29213				5.92989e+06	4.41583e+06	3.34465e+06	5.88141e+06	5.07526e+06	3.26387e+06	4.38414e+06	2.85863e+06
LysoPC(20:0)	552.402	5.97	91	92	-1.05574				14350210	16810067	11423021	11062278	15104250	13879887	13849892	13972431
