# Supplementary material for: Slc44a2 Deficiency Unveils an IFN‐I–Dependent Feedback Control of pDC Egress
Source: Adv Sci (Weinh). 2026 Jun 26:e76325. Online ahead of print. doi: 10.1002/advs.76325 (PMC13336407; doi:10.1002/advs.76325)
Supplement: Supplementary file 7 — Supporting File 7: advs76325‐sup‐0007‐Data.zip. [file ADVS-9999-e76325-s004.zip]

Archive with 1 entries (1 files):
- 20260612_The raw, unedited immunoblots presented in the figures (9979792).pdf
